# Supplementary material for: LncRNA H19 is a major mediator of doxorubicin chemoresistance in breast cancer cells through a cullin4A-MDR1 pathway
Source: Oncotarget. 2017 Sep 21;8(54):91990–2003. doi: 10.18632/oncotarget.21121 (PMC5696158; doi:10.18632/oncotarget.21121)
Supplement: Supplementary file 2 [file oncotarget-08-91990-s002.xlsx]

## Sheet: Sheet1
Supplementary Table 1: The differentially genes in MCF-7/Dox1600 vs parallel control MCF-7/Con1600 and MCF-7/DOX/shH19 VS MCF-7/DOX/NC
Gene Symbol	MCF-7/Dox VS MCF-7/Con	MCF-7/DOX/shH19 VS MCF-7/DOX/NC	Full_name_from_nomenclature_authority
	up(+)/down(-)	up(+)/down(-)
ABCB1	+	-	ATP-binding cassette, sub-family B (MDR/TAP), member 1
GPX8	+	-	glutathione peroxidase 8 (putative)
C16orf97	+	-	chromosome 16 open reading frame 97
KIAA1324L	+	-	KIAA1324-like
HOXB6	+	-	homeobox B6
MPPED2	+	-	metallophosphoesterase domain containing 2
MEIS1	+	-	Meis homeobox 1
PSD3	+	-	pleckstrin and Sec7 domain containing 3
CCDC144A	+	-	coiled-coil domain containing 144A
RHOBTB3	+	-	Rho-related BTB domain containing 3
ZSCAN30	+	-	zinc finger and SCAN domain containing 30
TTC33	+	-	tetratricopeptide repeat domain 33
SP100	+	-	SP100 nuclear antigen
ULBP1	+	-	UL16 binding protein 1
CAPN12	+	-	calpain 12
TBC1D3C	+	-	TBC1 domain family, member 3C
GPR37L1	+	-	G protein-coupled receptor 37 like 1
RBM43	+	-	RNA binding motif protein 43
FNDC3A	+	-	fibronectin type III domain containing 3A
KIAA1147	+	-	KIAA1147
SESN3	+	-	sestrin 3
GRIA2	+	-	glutamate receptor, ionotropic, AMPA 2
ZNF83	+	-	zinc finger protein 83
SESTD1	+	-	SEC14 and spectrin domains 1
DYNC2H1	+	-	dynein, cytoplasmic 2, heavy chain 1
BBS9	+	-	Bardet-Biedl syndrome 9
GDPD1	+	-	glycerophosphodiester phosphodiesterase domain containing 1
ZNF226	+	-	zinc finger protein 226
FNTA	+	-	farnesyltransferase, CAAX box, alpha
GOLGA8M	+	-	golgin A8 family, member M
PCDHB4	+	-	protocadherin beta 4
ZNF320	+	-	zinc finger protein 320
FAM157B	+	-	family with sequence similarity 157, member B
DNAJC3	+	-	DnaJ (Hsp40) homolog, subfamily C, member 3
PIKFYVE	+	-	phosphoinositide kinase, FYVE finger containing
ZNF600	+	-	zinc finger protein 600
WWP1	+	-	WW domain containing E3 ubiquitin protein ligase 1
FANK1	+	-	fibronectin type III and ankyrin repeat domains 1
TBC1D32	+	-	TBC1 domain family, member 32
SENP7	+	-	SUMO1/sentrin specific peptidase 7
ZNF284	+	-	zinc finger protein 284
GOLGA6L4	+	-	golgin A6 family-like 4
ZNF383	+	-	zinc finger protein 383
LRP1	+	-	low density lipoprotein receptor-related protein 1
PCDHB9	+	-	protocadherin beta 9
ZNF808	+	-	zinc finger protein 808
ZNF585B	+	-	zinc finger protein 585B
SIGLEC6	+	-	sialic acid binding Ig-like lectin 6
LRRCC1	+	-	leucine rich repeat and coiled-coil centrosomal protein 1
KMT2E	+	-	lysine (K)-specific methyltransferase 2E
FOXO3	+	-	forkhead box O3
HEATR5A	+	-	HEAT repeat containing 5A
ZNF555	+	-	zinc finger protein 555
TGDS	+	-	TDP-glucose 4,6-dehydratase
POTEM	+	-	POTE ankyrin domain family, member M
NIPAL3	+	-	NIPA-like domain containing 3
PCID2	+	-	PCI domain containing 2
NXNL2	+	-	nucleoredoxin-like 2
OBSCN	+	-	obscurin, cytoskeletal calmodulin and titin-interacting RhoGEF
FIGN	+	-	fidgetin
ZNF37A	+	-	zinc finger protein 37A
ZNF684	+	-	zinc finger protein 684
GOLGA6L10	+	-	golgin A6 family-like 10
AZIN2	+	-	antizyme inhibitor 2
MTUS1	+	-	microtubule associated tumor suppressor 1
C1GALT1	+	-	core 1 synthase, glycoprotein-N-acetylgalactosamine 3-beta-galactosyltransferase 1
EMCN	+	-	endomucin
SHPRH	+	-	SNF2 histone linker PHD RING helicase, E3 ubiquitin protein ligase
PIBF1	+	-	progesterone immunomodulatory binding factor 1
ZNF606	+	-	zinc finger protein 606
BRWD1	+	-	bromodomain and WD repeat domain containing 1
ANXA11	+	-	annexin A11
KLHL24	+	-	kelch-like family member 24
AHI1	+	-	Abelson helper integration site 1
NPIPB5	+	-	nuclear pore complex interacting protein family, member B5
RNF219	+	-	ring finger protein 219
CMYA5	+	-	cardiomyopathy associated 5
CHD2	+	-	chromodomain helicase DNA binding protein 2
GOLGA8R	+	-	golgin A8 family, member R
YTHDF3	+	-	YTH N(6)-methyladenosine RNA binding protein 3
ABHD2	+	-	abhydrolase domain containing 2
SPATA6	+	-	spermatogenesis associated 6
SIRPB1	+	-	signal-regulatory protein beta 1
LRRFIP1	+	-	leucine rich repeat (in FLII) interacting protein 1
ALS2	+	-	amyotrophic lateral sclerosis 2 (juvenile)
GCC2	+	-	GRIP and coiled-coil domain containing 2
PVT1	+	-	Pvt1 oncogene
NRBP2	+	-	nuclear receptor binding protein 2
VCPIP1	+	-	valosin containing protein (p97)/p47 complex interacting protein 1
CEP95	+	-	centrosomal protein 95kDa
TRIT1	+	-	tRNA isopentenyltransferase 1
NHLRC3	+	-	NHL repeat containing 3
HSPB11	+	-	heat shock protein family B (small), member 11
ZNF701	+	-	zinc finger protein 701
TXNDC16	+	-	thioredoxin domain containing 16
MTURN	+	-	maturin, neural progenitor differentiation regulator homolog (Xenopus)
GOLPH3L	+	-	golgi phosphoprotein 3-like
BLZF1	+	-	basic leucine zipper nuclear factor 1
FAM160A1	+	-	family with sequence similarity 160, member A1
ZNF248	+	-	zinc finger protein 248
TMEM243	+	-	transmembrane protein 243, mitochondrial
RHOQ	+	-	ras homolog family member Q
NBEAL1	+	-	neurobeachin-like 1
ZBTB1	+	-	zinc finger and BTB domain containing 1
ZNF518A	+	-	zinc finger protein 518A
PIK3CD	+	-	phosphatidylinositol-4,5-bisphosphate 3-kinase, catalytic subunit delta
ZNF254	+	-	zinc finger protein 254
ZFC3H1	+	-	zinc finger, C3H1-type containing
SLC9A4	+	-	solute carrier family 9, subfamily A (NHE4, cation proton antiporter 4), member 4
CLK1	+	-	CDC-like kinase 1
RSBN1L	+	-	round spermatid basic protein 1-like
ZNF827	+	-	zinc finger protein 827
RBM26	+	-	RNA binding motif protein 26
ATF7IP2	+	-	activating transcription factor 7 interacting protein 2
HBS1L	+	-	HBS1-like translational GTPase
SMG1	+	-	SMG1 phosphatidylinositol 3-kinase-related kinase
UBE2W	+	-	ubiquitin-conjugating enzyme E2W (putative)
ATF2	+	-	activating transcription factor 2
ANKRD42	+	-	ankyrin repeat domain 42
STAU2	+	-	staufen double-stranded RNA binding protein 2
IRF9	+	+	interferon regulatory factor 9
SLC13A3	+	+	solute carrier family 13 (sodium-dependent dicarboxylate transporter), member 3
HLA-DPB1	+	+	major histocompatibility complex, class II, DP beta 1
IFI6	+	+	interferon, alpha-inducible protein 6
ISG15	+	+	ISG15 ubiquitin-like modifier
C6orf132	+	+	chromosome 6 open reading frame 132
ADAM19	+	+	ADAM metallopeptidase domain 19
SYT10	+	+	synaptotagmin X
ASCL1	-	+	achaete-scute family bHLH transcription factor 1
PMP22	-	+	peripheral myelin protein 22
MUCL1	-	+	mucin-like 1
RPRM	-	+	reprimo, TP53 dependent G2 arrest mediator candidate
TMEM31	-	+	transmembrane protein 31
SLC9A7	-	+	solute carrier family 9, subfamily A (NHE7, cation proton antiporter 7), member 7
SERPINA3	-	+	serpin peptidase inhibitor, clade A (alpha-1 antiproteinase, antitrypsin), member 3
IDS	-	+	iduronate 2-sulfatase
PDE4D	-	+	phosphodiesterase 4D, cAMP-specific
UBE2QL1	-	+	ubiquitin-conjugating enzyme E2Q family-like 1
FAM127C	-	+	family with sequence similarity 127, member C
RAP2C	-	+	RAP2C, member of RAS oncogene family
EFEMP1	-	+	EGF containing fibulin-like extracellular matrix protein 1
SUV39H1	-	+	suppressor of variegation 3-9 homolog 1 (Drosophila)
SOX3	-	+	SRY (sex determining region Y)-box 3
TIMM8A	-	+	translocase of inner mitochondrial membrane 8 homolog A (yeast)
BMP7	-	+	bone morphogenetic protein 7
OR4A15	-	+	olfactory receptor, family 4, subfamily A, member 15
SLC25A5	-	+	solute carrier family 25 (mitochondrial carrier; adenine nucleotide translocator), member 5
CXorf40B	-	+	chromosome X open reading frame 40B
FAM127B	-	+	family with sequence similarity 127, member B
OSBPL6	-	+	oxysterol binding protein-like 6
TRMT2B	-	+	tRNA methyltransferase 2 homolog B
AIFM1	-	+	apoptosis-inducing factor, mitochondrion-associated, 1
LMO4	-	+	LIM domain only 4
SIDT1	-	+	SID1 transmembrane family, member 1
PRRT3	-	+	proline-rich transmembrane protein 3
CHST1	-	+	carbohydrate (keratan sulfate Gal-6) sulfotransferase 1
PHACTR1	-	+	phosphatase and actin regulator 1
FMN2	-	+	formin 2
GPR27	-	+	G protein-coupled receptor 27
SLC25A14	-	+	solute carrier family 25 (mitochondrial carrier, brain), member 14
IL13RA1	-	+	interleukin 13 receptor, alpha 1
F13A1	-	+	coagulation factor XIII, A1 polypeptide
GATA4	-	+	GATA binding protein 4
UBE2A	-	+	ubiquitin-conjugating enzyme E2A
DCX	-	+	doublecortin
CSTF2	-	+	cleavage stimulation factor, 3' pre-RNA, subunit 2, 64kDa
PLCXD1	-	+	phosphatidylinositol-specific phospholipase C, X domain containing 1
OR2L2	-	+	olfactory receptor, family 2, subfamily L, member 2
SIRPB2	-	+	signal-regulatory protein beta 2
MRO	-	+	maestro
ENOX2	-	+	ecto-NOX disulfide-thiol exchanger 2
GAS2L2	-	+	growth arrest-specific 2 like 2
PRIMA1	-	+	proline rich membrane anchor 1
POPDC3	-	+	popeye domain containing 3
ATRIP	-	+	ATR interacting protein
MAN2A2	-	+	mannosidase, alpha, class 2A, member 2
BRIP1	-	+	BRCA1 interacting protein C-terminal helicase 1
ALDH3B2	-	+	aldehyde dehydrogenase 3 family, member B2
CSRNP3	-	+	cysteine-serine-rich nuclear protein 3
RAX	-	+	retina and anterior neural fold homeobox
LIF	-	+	leukemia inhibitory factor
ZNF503	-	+	zinc finger protein 503
C20orf144	-	+	chromosome 20 open reading frame 144
SLC35A2	-	+	solute carrier family 35 (UDP-galactose transporter), member A2
SYN1	-	+	synapsin I
ICOSLG	-	+	inducible T-cell co-stimulator ligand
SFTPD	-	+	surfactant protein D
ZDHHC12	-	+	zinc finger, DHHC-type containing 12
HMGB2	-	-	high mobility group box 2
CRY2	-	-	cryptochrome circadian clock 2
CENPF	-	-	centromere protein F, 350/400kDa
PDHA1	-	-	pyruvate dehydrogenase (lipoamide) alpha 1
